# Supplementary material for: Mindful and Intuitive Eating Imagery on Instagram: A Content Analysis
Source: Nutrients. 2022 Sep 16;14(18):3834. doi: 10.3390/nu14183834 (PMC9502653; doi:10.3390/nu14183834)
Supplement: Supplementary file 1 [file nutrients-14-03834-s001.zip]

Archive with 2 entries (2 files):
- nutrients-1908076 Supplementary file 1 - Novel method to determine custom sample size v3.pdf
- nutrients-1908076 Supplementary tables S1 to S4.pdf
